# Supplementary material for: A Kinetic Model Considering Catalyst Deactivation for Methanol-to-Dimethyl Ether on a Biomass-Derived Zr/P-Carbon Catalyst
Source: Materials (Basel). 2022 Jan 13;15(2):596. doi: 10.3390/ma15020596 (PMC8781041; doi:10.3390/ma15020596)
Supplement: Supplementary file 1 [file materials-15-00596-s001.zip]

Archive with 1 entries (1 files):
- materials-1517280-supplementary.pdf
